# Supplementary material for: Abnormal network homogeneity of default-mode network and its relationships with clinical symptoms in antipsychotic-naïve first-diagnosis schizophrenia
Source: Front Neurosci. 2022 Jul 25;16:921547. doi: 10.3389/fnins.2022.921547 (PMC9369006; doi:10.3389/fnins.2022.921547)
Supplement: Supplementary file 1 [file Presentation_1.zip]

Archive with 2 entries (1 files):
- Supplementary Material Presentation/Supplementary Methods.docx
- Supplementary Material Presentation/
